# Supplementary material for: Clover: a clustering-oriented de novo assembler for Illumina sequences
Source: BMC Bioinformatics. 2020 Nov 17;21:528. doi: 10.1186/s12859-020-03788-9 (PMC7672897; doi:10.1186/s12859-020-03788-9)
Supplement: Supplementary file 1 — Clover source code for Linux. Please refer to ‘Installation of Clover’. [file 12859_2020_3788_MOESM1_ESM.zip]

Archive with 9 entries (8 files):
- 12859_2020_3788_MOESM1_ESM/
- 12859_2020_3788_MOESM1_ESM/clover
- 12859_2020_3788_MOESM1_ESM/clover.py
- 12859_2020_3788_MOESM1_ESM/INSTALL.txt
- 12859_2020_3788_MOESM1_ESM/kp1.c
- 12859_2020_3788_MOESM1_ESM/kp2.py
- 12859_2020_3788_MOESM1_ESM/kpgraph.so
- 12859_2020_3788_MOESM1_ESM/LICENSE.txt
- 12859_2020_3788_MOESM1_ESM/README.txt
