# Supplementary material for: Clover: a clustering-oriented de novo assembler for Illumina sequences
Source: BMC Bioinformatics. 2020 Nov 17;21:528. doi: 10.1186/s12859-020-03788-9 (PMC7672897; doi:10.1186/s12859-020-03788-9)
Supplement: Supplementary file 1 — Clover source code for Linux. Please refer to ‘Installation of Clover’. [file 12859_2020_3788_MOESM1_ESM.zip › 12859_2020_3788_MOESM1_ESM/INSTALL.txt]

Clover: a clustering-oriented de novo assembler for Illumina sequences


Environment requirements: 

. Operating system: Linux
. For executing, None. 
. For programming, GCC, Python and python-devel are installed by default on Linux, only Cython need be installed.


Installation of Clover:

We provide Clover source code at our website: http://oz.nthu.edu.tw/~d9562563/src.html. 

. Download and unpack it to your target folder.
  $ tar -zxvf clover-x.x.tar.gz

. For executing, test case and test data are available at ¡¥Test Case¡¦ of our website.
  $ cd clover-x.x

. For programming, build Clover executable code from src folder's source files.
  . kp1.c is compiled to kpgraph.so.
    $ python kp2.py build
    $ mv build/lib.linux-x86_64-2.7/kpgraph.so ./
  . cython compile clover.py to clover.c.
    $ cython --embed clover.py
  . gcc compile clover.c to the executable code clover.
    $ gcc -I/usr/include/python2.7 -o clover clover.c -lpython2.7 -lpthread -lm -lutil -ldl


CONTACT INFORMATION

We would like to hear your comments and suggestions. Please browse our Website or Email to us. 
  jmfhsieh@gmail.com 
