# Supplementary material for: Clover: a clustering-oriented de novo assembler for Illumina sequences
Source: BMC Bioinformatics. 2020 Nov 17;21:528. doi: 10.1186/s12859-020-03788-9 (PMC7672897; doi:10.1186/s12859-020-03788-9)
Supplement: Supplementary file 1 — Clover source code for Linux. Please refer to ‘Installation of Clover’. [file 12859_2020_3788_MOESM1_ESM.zip › 12859_2020_3788_MOESM1_ESM/kp2.py]

from distutils.core import setup, Extension

kpgraphModule = Extension('kpgraph', sources = ['kp1.c'])

setup (name = 'kpgraphModule', 
       version = '1.0',
	   description = 'This is my kpgraph module of C',
	   ext_modules = [kpgraphModule])
